# Supplementary material for: A novel role for Helicobacter pylori cytotoxin-associated gene A in negative regulation of autophagy in human gastric cells
Source: BMC Gastroenterol. 2023 Sep 22;23:326. doi: 10.1186/s12876-023-02944-8 (PMC10517455; doi:10.1186/s12876-023-02944-8)
Supplement: Supplementary file 5 — Additional file 5: Supplement Table 1. PCR cycling conditions. [file 12876_2023_2944_MOESM5_ESM.xlsx]

## Sheet: Sheet1
	PCR cycling Conditions:
	Steps	Temperature	Time	Cycles
	Initial denaturation	95°C	1min	1
	Denaturation	95°C	15sec	40
	Annealing/Extension	60°C	1min
	Supplement Table1. PCR cycling conditions
